# Supplementary material for: Characterization of food portion size in children from 6 months to 8 years of age: a descriptive analysis
Source: Eur J Nutr. 2026 Mar 24;65(3):103. doi: 10.1007/s00394-026-03943-7 (PMC13013196; doi:10.1007/s00394-026-03943-7)
Supplement: Supplementary file 5 — Supplementary file5 (XLSX 60 kb) [file 394_2026_3943_MOESM5_ESM.xlsx]

## Sheet: TP_6
Food group	GE-BE	GE-IT	GE-PO	GE-SP	BE-IT	BE-PO	BE-SP	IT-PO	IT-SP	PO-SP
Fruits	6.72529e-05	1	1	1.28166e-05	8.35322e-07	6.20001e-09	1	1	5.73072e-10	2.12215e-12
Processed fruit products	0.00293861	0.00311857	1	4.78355e-06	3.02178e-09	0.00104646	1	9.59982e-07	1.01569e-26	7.82524e-07
Vegetables	0.00462012	0.0342083	1	0.0102585	2.22707e-25	4.25618e-10	1	4.23647e-09	3.10863e-19	2.08433e-08
Leafy vegetables	0.0405321	0.216586	0.560482	0.0799201	3.9885e-06	0.000371354	1	0.0447796	0.000179269	0.0624842
Soups and vegetable dishes	1	0.00315862	0.00343204	1	0.183618	1	1	0.0566548	0.0264711	0.678802
Ready-to-eat infant foods	0.316251	9.97305e-30	0.000459289	0.869553	1.5552e-08	0.0333185	1	3.11018e-35	1.55327e-05	0.0739398
Cow milk and regular yogourt	2.69609e-05	0.000745074	0.225007	0.00111676	1	1.30648e-11	0.967256	1.81241e-09	1	9.14038e-11
Flavored milks	0.949554	1		1	1		1		1
Processed milk products	1	1		1	1		1		1
Cheese	1	1	1		0.00095989	1		3.31286e-06
Grains	2.19154e-13	3.01071e-15	2.53984e-22	2.01996e-19	7.36724e-06	0.2343	0.0378824	2.08554e-22	0.000207831	6.50209e-15
Processed cereals	1	3.24863e-07	0.107805	1	9.86727e-28	3.7394e-09	1	1.04179e-08	8.0755e-21	2.79993e-09
Red meat	1	0.275319	1	1	0.0465491	0.266623	1	0.0135325	1	0.282035
White meat	1	1	1	1	0.682585	1	0.0857402	0.352515	1	0.038873
Processed meat					1	0.1		0.214286
Eggs					1	0.6		1
Lean fish and seafood					0.533333
Oils	1	1	1	1	1	1	1	1	1	1
Other sauces (not oil based)					0.666667
Saturated spreads	1	1	1	1	1	1	0.463779	1	1	0.372048
Added sugar	1	1	1	1	1	1	1	1	1	1
Cakes, biscuits and pastries	1		1	0.522711		0.3	0.0819158			1
Beverages	1	1.76535e-06	5.21498e-05	1	4.4179e-07	1.07093e-06	1	0.0356569	6.80257e-12	1.35241e-11
GE: Germany, BE: Belgium, IT: Italy, PO:Poland, SP:Spain
p<0.001; p<0.05; p>0.05
Empty cells may result from an insufficient number of observations (e.g., a single data point) or from a lack of within-group variability, where all values are identical

## Sheet: TP_7
Food group	GE-BE	GE-IT	GE-PO	GE-SP	BE-IT	BE-PO	BE-SP	IT-PO	IT-SP	PO-SP
Fruits	1.21226e-14	0.0772251	0.0466161	1.36509e-14	1.71257e-16	2.43276e-15	1	1	2.66017e-16	3.99192e-15
Processed fruit products	0.00154604	1.2595e-05	1	1.1197e-05	2.51124e-14	0.000292716	1	2.58713e-08	5.89401e-29	1.56417e-08
Vegetables	0.000244864	0.000305029	1	3.11162e-07	5.86077e-27	1.09377e-11	0.961659	1.71636e-05	1.21892e-47	2.35879e-18
Leafy vegetables	0.00191838	1	1	0.0187892	1.33378e-11	1.25702e-06	0.0104611	0.00796745	2.64292e-14	3.86474e-07
Soups and vegetable dishes	1	2.92661e-12	0.131984	1	0.00257839	0.554555	1	6.29949e-10	0.0398121	1
Ready-to-eat infant foods	1	2.73583e-36	7.86595e-08	8.0521e-05	9.67806e-12	0.00649305	0.0225429	8.41112e-37	1.82683e-22	6.73066e-09
Cow milk and regular yogourt	4.63155e-05	1	0.106533	5.30853e-05	0.000134067	1.82593e-10	1	0.0596549	2.96009e-05	2.96029e-13
Flavored milks	1	1	1	0.810269	1	1	1	1	1	1
Processed milk products	1	1	1	1	0.741111	0.356928	0.0264543	0.036934	0.00111008	0.0355928
Cheese	0.18586	1	0.0158923		4.83703e-06	1		1.23951e-12
Grains	4.93928e-10	5.03485e-11	5.11934e-19	6.20898e-16	0.0099262	0.0198939	1	2.16491e-16	0.00017669	3.85534e-09
Potatoes	0.00228707	1.29328e-08	0.0731039	0.00142275	6.56357e-33	3.74821e-11	1	9.77506e-09	5.80762e-50	3.16764e-13
Red meat	0.106426	0.00102798	0.0214607	0.00140938	0.000258125	1	0.000412245	0.270818	1	1
White meat	1	0.132801	1	0.032788	0.00331983	0.707404	3.19493e-07	0.838191	1	0.109766
Processed meat	1	0.262278	0.0962637		9.58804e-05	0.000781923		1
Eggs	1	1	0.0396353		1	1		1
Lean fish and seafood					0.152306		0.0208194		1
Pulses									0.4
Oils	1	1	1	1	1	1	1	1	1	1
Other sauces (not oil based)	1	1			1
Saturated spreads	1	0.0562364	0.30962	1	0.0238921	1	1	0.00246714	1	1
Added sugar	1	1	1	1	0.723865	0.341755	1	1	1	1
Cakes, biscuits and pastries	0.257812	1	1	1	0.188854	1	5.50613e-06	0.438096	1	0.0262055
Beverages	1	4.33999e-06	0.185686	1	1.41462e-07	0.00190394	0.850104	1.55876e-05	1.63156e-10	0.0159339
GE: Germany, BE: Belgium, IT: Italy, PO:Poland, SP:Spain
p<0.001; p<0.05; p>0.05
Empty cells may result from an insufficient number of observations (e.g., a single data point) or from a lack of within-group variability, where all values are identical

## Sheet: TP_8
Food group	GE-BE	GE-IT	GE-PO	GE-SP	BE-IT	BE-PO	BE-SP	IT-PO	IT-SP	PO-SP
Fruits	1.80123e-12	0.0222586	0.0412639	7.08766e-15	5.26056e-12	2.40081e-12	1	1	2.69289e-16	6.118e-17
Processed fruit products	0.00115087	3.38786e-07	1	6.22191e-10	4.39592e-14	0.000386927	1	2.18314e-12	2.90689e-36	2.67579e-14
Vegetables	1.72316e-05	6.96747e-05	0.994144	4.63416e-09	5.29282e-27	2.11991e-13	0.361482	0.000106613	3.49461e-47	5.15967e-22
Leafy vegetables	0.0360313	1	1	0.320045	6.18914e-12	2.93659e-07	0.00353485	0.224165	1.61155e-19	1.53262e-07
Soups and vegetable dishes		2.33758e-18	0.0762469	1				3.41735e-14	8.30011e-05	0.184556
Ready-to-eat infant foods	0.66076	1.5955e-34	0.000200299	5.29945e-08	7.40535e-17	8.08862e-06	0.027639	4.97164e-40	6.9111e-30	9.53034e-14
Cow milk and regular yogourt	3.7912e-08	0.12871	1	1.75234e-08	9.28764e-05	3.64675e-11	1	0.0183328	0.000187399	1.58002e-12
Flavored milks	1	1	1	0.247741	1	1	0.791738	1	0.981426	1
Processed milk products	1	1	0.0268988	0.904312	0.985412	1	0.164633	0.000671112	0.00281306	0.000360226
Cheese	1	1	0.654702	1	0.000661367	0.551128	0.0938815	5.77695e-19	0.505094	0.00138278
Grains	1.73261e-07	2.29668e-09	1.67964e-15	5.35065e-13	0.852418	0.131713	1	1.64318e-11	0.00704063	8.00417e-06
Potatoes	0.176527	8.72231e-12	0.00103995	0.115433	8.6063e-30	2.02886e-10	1	4.00483e-09	1.03794e-45	6.40301e-13
Red meat	1	0.0725644	1	0.0298924	2.43123e-05	1	7.08693e-10	0.0139115	1	0.00164375
White meat	1	0.583983	1	0.203216	8.7715e-05	1	3.8321e-09	0.0203648	1	4.30461e-05
Processed meat	1	1	1	1	0.0394066	0.000285358	0.00220584	0.249718	0.833982	1
Eggs	1	1	0.223767	1	1	1	1	0.216861	1	1
Lean fish and seafood					0.101101		0.00143796		1
Pulses					0.0409037
Nuts and seeds		1
Oils	1	0.455321	1	1	1	1	1	1	1	1
Other sauces (not oil based)	1	1			1
Saturated spreads	1	1	0.351309	1	1	0.0676697	1	1	1	1
Added sugar	1	1	1	1	0.0863642	1	1	0.0787599	1	1
Cakes, biscuits and pastries	0.0185156	1	0.273017	0.786991	1	1	2.25378e-09	1	0.683281	8.58601e-06
Beverages	0.03101	8.96336e-10	0.003001	1	1.49894e-12	7.97652e-08	0.00454516	8.5221e-08	4.60352e-13	0.000669976
GE: Germany, BE: Belgium, IT: Italy, PO:Poland, SP:Spain
p<0.001; p<0.05; p>0.05
Empty cells may result from an insufficient number of observations (e.g., a single data point) or from a lack of within-group variability, where all values are identical

## Sheet: TP_9
Food group	GE-BE	GE-IT	GE-PO	GE-SP	BE-IT	BE-PO	BE-SP	IT-PO	IT-SP	PO-SP
Fruits	1.19976e-15	0.00468781	0.132832	5.58434e-14	1.0883e-12	1.14868e-15	1	1	1.32855e-10	1.28687e-13
Processed fruit products	0.00746992	3.38867e-06	1	2.42067e-08	2.10948e-10	0.0354154	1	1.01579e-14	9.42915e-32	8.84182e-09
Vegetables	1.39609e-06	0.399159	1	4.36539e-11	9.57737e-24	1.01495e-11	0.72525	0.000721463	1.41252e-41	2.89056e-19
Leafy vegetables	2.73165e-05	0.00173178	0.0222364	5.43721e-05	4.74122e-14	3.46933e-08	0.000442709	0.0113625	1.08769e-17	2.35039e-06
Soups and vegetable dishes	0.912124	4.47415e-14	1	1	0.184204	0.32406	1	2.55424e-17	0.184204	1
Ready-to-eat infant foods	1	5.97136e-37	2.01524e-05	1.81094e-08	4.87359e-18	0.000585854	1.62275e-05	6.05871e-41	1.89407e-24	2.1294e-15
Cow milk and regular yogourt	2.85232e-07	0.0163622	1	6.42842e-12	0.00268463	3.1489e-06	1	0.484539	9.10651e-06	3.9223e-11
Flavored milks	0.551614	0.109454	0.393972	0.135394	1	1	1	1	1	1
Processed milk products	1	0.0108627	0.507842	0.000310622	0.86532	0.124895	0.365109	6.86691e-05	0.0187882	1.95382e-05
Cheese	1	1	0.0273254	1	1	7.72148e-06	1	5.97045e-23	1	0.000170903
Grains	2.18194e-08	2.11242e-16	3.47921e-16	2.13888e-17	1	0.0194035	1	6.24587e-09	0.285993	4.96452e-05
Potatoes	0.000421952	4.40192e-09	0.885625	0.000215059	2.04811e-30	1.0208e-08	1	1.99033e-07	1.02939e-43	1.92796e-09
Red meat	0.654333	0.0138836	0.133453	3.17195e-05	0.0030893	0.415168	1.34415e-10	1	1	0.13561
White meat	1	0.109088	1	0.1542	2.46849e-05	1	1.12037e-08	0.00884695	1	0.000107851
Processed meat	0.0781875	1	1	0.702837	0.00043717	2.80215e-06	9.30161e-06	1	1	1
Eggs	1	0.466641	0.566801	1	0.482894	0.181699	1	1	1	1
Fatty fish					0.622753
Lean fish and seafood	1	1	1	1	0.00558251	0.943442	0.00829839	1	1	1
Pulses					0.029001		0.5		0.0101264
Nuts and seeds		1
Oils	0.341016	0.00629023	0.0659852	0.227006	1	1	1	1	1	1
Other sauces (not oil based)	1	0.396062			0.0121896
Saturated spreads	1	0.927092	1	1	1	1	1	0.253107	0.848485	1
Added sugar	1	0.0201135	0.0192975	1	0.0158832	0.00285695	1	1	1	1
Cakes, biscuits and pastries	0.0309859	1	0.0951491	1	1	1	1.21439e-05	1	1	9.41661e-05
Confectionary	0.915677		1			0.912524
Savory snacks			0.255756
Beverages	0.309317	3.1957e-09	0.0449865	1	2.02255e-10	0.000147782	0.142337	2.81243e-10	1.26454e-15	0.000792181
GE: Germany, BE: Belgium, IT: Italy, PO:Poland, SP:Spain
p<0.001; p<0.05; p>0.05
Empty cells may result from an insufficient number of observations (e.g., a single data point) or from a lack of within-group variability, where all values are identical

## Sheet: TP_12
Food group	GE-BE	GE-IT	GE-PO	GE-SP	BE-IT	BE-PO	BE-SP	IT-PO	IT-SP	PO-SP
Fruits	3.76654e-21	0.000689243	0.169106	9.96445e-15	1.51284e-14	6.59896e-18	1	0.890252	1.90191e-09	4.50766e-12
Processed fruit products	0.823192	0.000158587	1	9.27256e-10	0.000282345	1	0.0213103	2.57972e-12	2.12436e-34	1.21531e-10
Vegetables	3.79622e-10	1	1	2.6825e-15	9.78586e-16	3.03112e-12	1	1	1.36413e-28	6.62425e-19
Leafy vegetables	8.52901e-08	0.00285413	0.0858656	7.28787e-06	2.89552e-11	6.87396e-09	4.32222e-06	1	8.22209e-12	3.79834e-06
Soups and vegetable dishes		4.04981e-14	0.00403172					3.45489e-11
Ready-to-eat infant foods	1	2.36124e-34	0.000713914	0.00086753	4.6061e-14	0.000221221	0.153964	4.13075e-38	8.23395e-28	8.19852e-12
Cow milk and regular yogourt	1.11693e-07	1.38366e-06	0.323113	1.02468e-14	0.32973	1.67825e-05	1	0.00506802	0.000536321	7.31163e-12
Flavored milks	1	1	0.922295	1	0.468936	0.778749	1	1	1	0.73666
Processed milk products	1	8.00191e-05	1	6.07682e-06	1	1	0.463137	5.19618e-10	0.00104022	1.91183e-08
Cheese	0.0424149	1	9.51135e-20	1	0.040655	2.79631e-14	1	5.91965e-46	1	3.44165e-13
Grains	0.200598	1.36076e-13	5.15641e-09	6.16615e-09	9.02773e-07	0.00018023	0.00178716	1	0.448296	0.178657
Processed cereal products		0.190476
Potatoes	0.00402211	3.79648e-15	1	0.000211527	9.42989e-28	5.48828e-06	1	9.07695e-11	1.57266e-42	2.02438e-07
Processed potatoes							0.0206376
Red meat	1	0.0198931	1	0.000224718	0.00117398	1	1.27286e-05	0.00191274	1	6.58963e-05
White meat	1	0.000144593	1	0.000255206	1.1061e-06	1	4.0634e-07	2.79695e-05	1	5.20313e-07
Processed meat	0.000109748	0.00577551	0.0101759	0.0105604	4.52549e-07	1.38254e-08	1.65792e-07	1	1	1
Eggs	1	6.22582e-07	5.24787e-05	4.43767e-05	3.42724e-05	0.000953071	0.000320686	1	1	1
Fatty fish	0.499587	0.0256307	0.650165		0.249706	1		1
Lean fish and seafood					4.74906e-06	1	5.73123e-06	0.244678	1	0.38632
Pulses	0.311688	1		0.0128157	0.161474		1		5.86207e-05
Nuts and seeds	0.0719281	0.0642727			1
Oils	1	0.0135171	1	0.0109728	1	1	1	0.000458732	1	0.00756421
Other sauces (not oil based)	1	1	0.422105	1	1	0.00583628	1	0.173983	1	0.315762
Saturated spreads	1	0.000110281	1	1	0.00014645	1	1	2.20898e-07	0.0859053	0.693485
Added sugar	0.0590234	0.302545	1	1	1.54264e-06	2.9279e-05	0.00840711	0.705392	1	1
Cakes, biscuits and pastries	0.0861463	1	1	0.200957	0.0860924	0.0902084	5.66507e-09	1	1	0.00100638
Confectionary	0.238027		0.267388	1		1	1			1
Savory snacks		0.181937	1					0.0913553
Beverages	0.00130396	1.04003e-09	0.0782989	1	1.43096e-11	1.63668e-07	0.00453648	1.67818e-08	7.00923e-12	0.00309221
GE: Germany, BE: Belgium, IT: Italy, PO:Poland, SP:Spain
p<0.001; p<0.05; p>0.05
Empty cells may result from an insufficient number of observations (e.g., a single data point) or from a lack of within-group variability, where all values are identical

## Sheet: TP_18
Food group	GE-BE	GE-IT	GE-PO	GE-SP	BE-IT	BE-PO	BE-SP	IT-PO	IT-SP	PO-SP
Fruits	9.27683e-06	4.285e-06	1.84607e-07	1.63436e-11	1	1	1	1	0.00193338	0.0739635
Processed fruit products	1	8.11627e-06	1	0.00091157	0.0626783	1	0.0018037	0.000600261	2.0624e-19	4.26548e-05
Vegetables	9.79136e-07	0.0899531	1.1564e-08	6.2501e-13	8.12165e-05	1	1	5.8703e-06	5.56213e-13	0.126777
Leafy vegetables	0.230401	0.0106331	1	0.531257	0.613405	0.0677005	1	2.59973e-06	1	0.081502
Soups and vegetable dishes		0.00141017	0.384027					0.00183716
Ready-to-eat infant foods	1	1.62987e-12	0.496131	1	1.69313e-05	1	1	3.45473e-13	9.24243e-12	0.00207554
Cow milk and regular yogourt	8.49035e-07	1.59348e-08	0.667904	5.88024e-14	1	0.00123047	1	6.33938e-05	0.625376	2.65364e-09
Flavored milks	1	0.28246	1	0.921516	1	0.261263	1	0.00758618	1	0.0196262
Processed milk products	1	1.04578e-05	1	0.00203253	0.000145524	1	0.00395314	6.88784e-15	1	3.95006e-06
Cheese	0.0362746	1	2.77572e-24	1	0.00565542	3.89428e-18	0.0727435	2.43121e-44	1	1.50799e-31
Grains	1	2.19912e-06	2.4437e-11	0.0224933	4.31054e-05	2.25072e-09	0.0885042	0.00517037	0.845107	0.00027097
Processed cereal products									0.333407
Potatoes	0.842258	0.00540016	1	0.0167884	8.1895e-09	0.178006	0.852095	3.52655e-07	1.69933e-16	9.2441e-05
Processed potatoes			0.177981	0.0269844						1
Red meat	1	0.230123	1	0.106322	0.295854	1	0.201121	1	1	1
White meat	1	0.248702	1	1	3.25291e-06	0.00482783	0.000458597	0.106884	1	1
Processed meat	0.155894	0.214187	0.00117355	5.38069e-07	0.000482004	3.50112e-06	1.66216e-08	1	8.1695e-05	0.00544165
Eggs	1	0.000458566	0.0318746	6.17622e-11	0.357734	1	0.000986978	1	0.0266945	0.000157826
Fatty fish	1	0.880253	1	1	0.0754113	1	0.0871828	1	1	1
Lean fish and seafood	1	1	1	0.779801	0.00363306	0.683133	0.000304336	1	0.941821	1
Processed fish	1	1	1	1	0.649095	1	1	1	0.35496	1
Pulses	1	1		0.632244	0.268149		1		0.0541492
Nuts and seeds	0.872727	0.000951279		1	0.437001		1		0.130517
Oils	0.122103	3.57263e-23	2.5307e-12	1.25628e-19	8.294e-06	0.0134092	0.000120387	0.426704	1	1
Other sauces (not oil based)	1	0.0152144	0.0105559	1	0.0173944	0.0266509	1	0.716394	0.00122913	0.000128261
Saturated spreads	0.000550268	0.1961	2.63817e-06	1	2.50578e-05	1	0.00372934	7.02626e-07	0.382629	8.10542e-05
Added sugar	0.0148447	0.347749	0.718492	0.00199553	4.4246e-05	1.72306e-06	1.34562e-07	1	0.381372	0.0133145
Cakes, biscuits and pastries	1	1	1	1	1	1	0.0638573	1	0.138973	0.0279421
Confectionary	0.0191152	0.0997551	1	0.483153	1	0.00417112	1	0.0276137	1	0.0789374
Savory snacks	0.0124919	0.00359244	0.0586498	1	1	2.46628e-05	0.0675043	8.95069e-09	0.000883994	1.55507e-05
Beverages	0.0485046	0.00318972	0.030047	1	1.74593e-06	7.98744e-06	0.00788146	0.263694	0.84675	1
Soft drinks	1	1	1		1	1		1
GE: Germany, BE: Belgium, IT: Italy, PO:Poland, SP:Spain
p<0.001; p<0.05; p>0.05
Empty cells may result from an insufficient number of observations (e.g., a single data point) or from a lack of within-group variability, where all values are identical

## Sheet: TP_24
Food group	GE-BE	GE-IT	GE-PO	GE-SP	BE-IT	BE-PO	BE-SP	IT-PO	IT-SP	PO-SP
Fruits	0.0936698	0.000100392	0.866462	1.34022e-10	1	1	0.154866	0.239704	0.0103245	4.63487e-05
Processed fruit products	1	0.06793	1	0.0466728	0.00541443	1	0.633019	0.0184598	1.25853e-09	0.024719
Vegetables	4.39478e-07	0.499545	0.000148546	2.00297e-09	2.46221e-05	0.469694	1	0.0201647	1.01199e-07	0.237794
Leafy vegetables	1	0.143842	1	1	1	1	1	2.54363e-06	0.658214	1
Soups and vegetable dishes		1	1					0.0162387
Ready-to-eat infant foods	1	0.00247879	1	1	0.000110184	0.408493	1	2.44879e-08	8.28465e-07	0.134345
Cow milk and regular yogourt	4.62682e-07	1.06817e-10	0.229547	4.4254e-16	1	0.00149904	1	1.15629e-05	0.28969	2.35636e-10
Flavored milks	0.617279	1	1	0.258779	0.015777	0.717473	1	1	0.000126767	0.322208
Processed milk products	0.177102	0.000305299	1	0.00938578	1	0.106258	0.920855	1.7422e-08	0.830778	0.0321007
Cheese	8.07115e-08	1	3.70014e-27	1	3.97138e-11	6.26062e-12	2.43704e-08	6.3791e-44	1	9.28468e-35
Grains	1	0.481916	0.000412432	1	0.0563307	0.000160334	1	0.0132299	0.604182	0.00125688
Processed cereal products	1	1		1	1		1		0.413823
Potatoes	0.0386365	0.0086945	0.0181623	1.08304e-05	1.82993e-09	1	0.239454	1.10006e-11	1.61157e-17	0.312073
Processed potatoes										0.374926
Red meat	0.964127	0.0127844	1	0.000375704	1	1	0.26848	0.0743119	1	0.00242616
White meat	1	0.0529537	1	0.0177725	0.0484314	0.873606	0.00455784	1	0.970347	0.053183
Processed meat	1	0.0764378	1.55888e-05	2.82626e-07	0.0836525	0.000132033	1.41868e-05	0.0970242	0.000340319	0.51815
Eggs	1	7.31289e-06	0.00530026	2.16592e-12	0.146729	1	0.000103718	0.363753	0.0525357	1.90156e-06
Fatty fish	1	0.751525	1	1	0.456091	1	1	1	1	1
Lean fish and seafood	1	1	0.765396	0.141776	1	0.968664	8.8772e-05	1	3.99704e-05	0.184297
Processed fish		1	1	0.263465				1	0.797924	1
Pulses	1	0.0778977		1	0.560008		1		3.97602e-05
Nuts and seeds	1	1.57388e-05	1	1	0.142114	1	0.591195	0.884127	0.000623411	1
Oils	0.000959173	1.98603e-24	9.06798e-11	1.16978e-22	0.172452	1	0.102953	0.0566309	1	0.0478655
Other sauces (not oil based)	0.98182	1	0.00866457	1	1	1	1	1	1	0.00899958
Saturated spreads	0.123277	0.150885	0.00660368	1	0.00246883	1	0.0650415	9.8672e-06	0.385617	0.000468279
Added sugar	0.000439704	1	1	0.0382791	4.01918e-05	3.1109e-05	5.2651e-08	1	1	0.109045
Cakes, biscuits and pastries	1	1	1	0.346222	1	1	1	0.84715	1	0.112809
Confectionary	0.531343	0.186904	1	0.00383081	1	1	1	1	1	0.134207
Savory snacks	0.0658898	0.100081	0.0109559	0.330777	1	2.35418e-05	0.0572481	6.08553e-08	0.00402391	9.88626e-10
Beverages	0.622205	0.0240027	0.000827637	4.6841e-05	0.00363574	6.78858e-05	5.85138e-06	1	0.0232588	0.112761
Soft drinks	1	1	1	1	0.80852	1	1	1	1	1
GE: Germany, BE: Belgium, IT: Italy, PO:Poland, SP:Spain
p<0.001; p<0.05; p>0.05
Empty cells may result from an insufficient number of observations (e.g., a single data point) or from a lack of within-group variability, where all values are identical

## Sheet: TP_36
Food group	GE-BE	GE-IT	GE-PO	GE-SP	BE-IT	BE-PO	BE-SP	IT-PO	IT-SP	PO-SP
Fruits	0.0260342	0.0105175	0.00177684	4.96698e-06	1	1	1	1	0.287619	1
Processed fruit products		1	1	1				1	0.0039666	0.222096
Vegetables	1	1	0.021805	1	1	0.131284	1	0.0586038	1	0.472779
Leafy vegetables	0.487388	0.000643341	1	0.978054	1	0.0413814	1	7.55224e-15	0.0707577	0.0169113
Soups and vegetable dishes								0.00968912
Ready-to-eat infant foods	1	1	1	1	0.256011	1	1	0.0892556	0.602981	1
Cow milk and regular yogourt	0.624481	2.33411e-05	0.658259	8.92585e-12	0.222605	1	4.3337e-05	0.160601	0.0149492	1.16351e-05
Flavored milks	0.259919	1	0.130347	0.959173	0.746204	0.00204833	1	0.00581622	1	0.00010272
Processed milk products	0.00153419	3.52671e-09	0.0564587	1.62082e-06	0.243109	0.00432531	1	2.00409e-10	1	3.80339e-06
Cheese	0.0149664	1	2.949e-14	1	6.62254e-05	1.73099e-06	1.81591e-05	1.32997e-23	1	1.2941e-21
Grains	0.889837	0.517184	0.00479098	1	1	0.000109619	1	1.09831e-07	1	4.67397e-05
Processed cereal products									0.12617
Potatoes	1	1	0.567231	1	1	0.411496	1	0.000943373	0.175744	1
Processed potatoes			1	1						0.101454
Red meat	1	0.103513	1	1	0.581629	1	1	0.00379561	0.111605	1
White meat	0.380986	1	1	1	0.000126183	0.00576962	0.000188095	1	1	1
Processed meat	0.142073	0.420676	0.0926549	1.31301e-07	1	1	0.0328031	1	6.65761e-06	0.000592267
Eggs	1	0.48691	1	4.85097e-06	0.587248	1	0.000713884	1	0.0196521	0.00102001
Fatty fish	1	1	1	1	1	1	1	0.893669	1	1
Lean fish and seafood	1	1	1	0.608487	1	1	1	1	0.00616193	0.0289414
Processed fish	1	1	1	0.941236	1	1	1	1	0.412583	1
Pulses	1	1		1	1		1		0.028615
Nuts and seeds	1	0.00504638	1	1	0.200264	1	1	1	0.000334798	1
Oils	0.000605229	6.46687e-13	7.24914e-05	8.50037e-12	1	1	1	0.0114678	1	0.00430658
Other sauces (not oil based)	0.79315	1	0.190932	1	1	1	1	1	1	0.0155089
Saturated spreads	1	1	7.08756e-05	1	1	0.00960355	1	0.0274729	1	0.000596276
Added sugar	0.0427426	1	1	1	0.0487118	0.110039	0.00922908	1	1	1
Cakes, biscuits and pastries	0.599228	1	1	1	0.0511047	0.765226	0.0478483	1	1	1
Confectionary	0.193747	0.00961574	1	0.088783	1	0.0350587	1	0.0012497	1	0.0119799
Savory snacks	0.000684946	2.97496e-05	1	0.00362499	1	1.3416e-06	0.000715534	6.64176e-10	9.61211e-07	3.27002e-06
Beverages	0.00789947	2.46318e-05	0.00202549	5.79854e-07	1	0.610249	1	0.0850842	0.991525	9.57977e-05
Soft drinks	1	1	1	1	0.0123296	1	0.091692	0.076605	1	0.127986
GE: Germany, BE: Belgium, IT: Italy, PO:Poland, SP:Spain
p<0.001; p<0.05; p>0.05
Empty cells may result from an insufficient number of observations (e.g., a single data point) or from a lack of within-group variability, where all values are identical

## Sheet: TP_48
Food group	GE-BE	GE-IT	GE-PO	GE-SP	BE-IT	BE-PO	BE-SP	IT-PO	IT-SP	PO-SP
Fruits	1	0.0635276	0.152135	0.208109	0.705932	1	1	1	1	1
Processed fruit products					0.69922		0.136883		0.0127042
Vegetables	1	1	1	1	1	1	1	0.469986	1	1
Leafy vegetables	0.841945	0.0190962	0.587056	0.99902	0.000182056	1	0.0139735	2.2778e-11	1	0.000287015
Soups and vegetable dishes								0.372456
Cow milk and regular yogourt	0.205037	3.38721e-05	0.00478277	1.52626e-11	0.894184	1	0.00351707	1	0.221196	0.0155782
Flavored milks	0.0814863	1	1	0.0842928	0.00532568	0.100347	1	1	0.00123049	0.220504
Processed milk products	0.490335	9.18271e-09	0.417841	2.99921e-07	0.0032559	1	0.00594641	3.75303e-09	1	7.97378e-08
Cheese	0.995668	0.109495	1.23705e-06	1	0.000104158	0.000457926	0.00593742	1.18132e-17	0.528171	1.94077e-14
Grains	1	1	4.19723e-07	1	1	4.00318e-06	1	3.27993e-11	1	3.04098e-09
Processed cereal products					0.494948
Potatoes	1	1	1	1	0.680103	1	1	0.559428	1	1
Processed potatoes			0.837433	0.605862						0.32537
Red meat	1	0.596953	1	0.620284	1	1	1	0.002312	1	0.00368801
White meat	1	1	1	1	0.622131	1	1	1	1	1
Processed meat	1	1	0.976869	0.0247812	0.706369	0.34991	0.0395058	1	0.352776	1
Eggs	1	1	1	0.00338491	0.0731636	0.932495	0.00211527	0.719264	1	0.00378032
Fatty fish	1	1	1	1	1	1	1	1	0.561	1
Lean fish and seafood	0.0800633	0.178258	0.0147044	1	1	1	0.0328549	1	0.00380543	0.00258672
Processed fish	1	1	1	0.497301	1	1	1	1	0.0059747	0.251388
Pulses	0.474705	0.141781	1	1	0.0677394	1	1	1	0.00177055	1
Nuts and seeds	1	0.00315651	1	1	0.269245	1	1	0.004798	6.32419e-06	1
Oils	1	0.000765601	1	1.18577e-05	1	1	1	0.109579	0.194316	0.00120283
Other sauces (not oil based)	1	1	1	1	1	1	1	1	1	1
Saturated spreads	1	0.573262	1	0.022497	1	0.143453	0.420692	0.121175	1	0.000455358
Added sugar	1	1	1	1	1	1	0.444068	1	1	1
Cakes, biscuits and pastries	1	0.261425	1	1	1	0.260882	1	0.000357464	1	0.0103369
Confectionary	0.419386	0.0189338	1	0.0228748	1	0.682037	1	0.0309231	1	0.108812
Savory snacks					1	6.12582e-07	0.000376016	8.01769e-12	4.72889e-07	2.06961e-07
Beverages	1	0.00428092	0.00444947	1.08112e-05	1	1	0.302349	0.2559	0.761343	0.000194348
Soft drinks	1	1	1	1	0.811812	1	1	1	1	1
GE: Germany, BE: Belgium, IT: Italy, PO:Poland, SP:Spain
p<0.001; p<0.05; p>0.05
Empty cells may result from an insufficient number of observations (e.g., a single data point) or from a lack of within-group variability, where all values are identical

## Sheet: TP_60
Food group	GE-BE	GE-IT	GE-PO	GE-SP	BE-IT	BE-PO	BE-SP	IT-PO	IT-SP	PO-SP
Fruits	1	0.000136715	1	0.0172147	0.00148612	1	0.0451319	0.00203375	0.87307	0.160907
Processed fruit products					0.753945
Vegetables	1	0.753097	0.514154	1	0.0156088	0.0167143	0.0578014	1	1	1
Leafy vegetables	1	0.00110911	1	0.0919133	0.00153829	1	0.0883385	1.78299e-09	0.929029	9.34815e-05
Cow milk and regular yogourt	1	0.456944	0.336438	8.63768e-05	0.291368	0.201894	8.04308e-05	1	0.0202438	0.195255
Flavored milks	1	0.00064918	0.0968942	0.0620168	6.71176e-05	0.0330633	0.00323354	1	0.381305	1
Processed milk products	1	0.0107255	1	2.76207e-05	0.380339	1	0.00498193	0.00254654	0.434365	2.12762e-08
Cheese	0.0442699	1	8.50418e-09	1	0.00165702	7.03949e-05	0.0151451	1.51275e-18	1	6.64713e-16
Grains	0.189057	0.0129124	0.000121281	1	1	2.45033e-10	1	5.45338e-18	0.813672	2.11629e-09
Processed cereal products					1		0.685714		0.198008
Potatoes	1	1	0.344083	1	1	0.438848	1	0.0720725	1	0.213544
Processed potatoes			0.156198	0.16435						0.0138082
Red meat	1	0.100285	1	1	0.00175377	1	0.246479	1.00964e-07	1	0.00147303
White meat	1	0.033423	1	0.0531912	0.0654134	1	0.04334	0.00154028	1	0.0116335
Processed meat	1	0.208582	0.277162	0.265656	0.941593	0.982173	1	1	1	1
Eggs	1	1	1	0.0178067	1	1	0.187332	1	0.113936	0.000109778
Fatty fish	0.629281	1	1	1	0.00862959	1	0.805923	1	0.0592532	1
Lean fish and seafood	1	1	1	0.647648	1	1	1	1	1	0.559715
Processed fish	1	1	1	0.40298	1	1	1	1	0.0494606	0.165534
Pulses	1	1		0.513752	1		0.320459		1.68911e-05
Nuts and seeds	1	0.000759178	0.363784	1	0.584963	1	1	0.0146945	1.38219e-05	0.612934
Oils	0.11949	1.95701e-07	0.23244	4.34716e-08	1	0.871498	0.749724	2.75568e-07	1	2.88019e-08
Other sauces (not oil based)	1	1	1	1	1	1	0.0228406	1	0.13733	0.00166342
Saturated spreads	1	1	1	1	1	1	1	1	1	1
Added sugar	1	1	0.0589405	1	1	0.0562463	1	0.00108506	1	0.0942189
Cakes, biscuits and pastries	0.908462	0.0514931	1	0.0971263	1	1	1	1	1	1
Confectionary	0.0271585	0.012088	0.0290734	1	1	3.49972e-05	0.00597694	4.92406e-07	0.000294379	0.0723928
Savory snacks	0.123456	0.18498	0.163809	1	0.273342	1.72409e-06	0.000696579	1.33557e-13	2.53432e-07	4.6829e-09
Beverages	0.144092	0.315902	0.000297845	0.00107476	1	1	0.731865	0.996265	0.208147	1
Soft drinks	1	1	1	1	1	1	1	1	1	1
GE: Germany, BE: Belgium, IT: Italy, PO:Poland, SP:Spain
p<0.001; p<0.05; p>0.05
Empty cells may result from an insufficient number of observations (e.g., a single data point) or from a lack of within-group variability, where all values are identical

[truncated: 2 more sheets: TP_72, TP_96]
